# Supplementary material for: Beta-Glucan from S. cerevisiae Protected AOM-Induced Colon Cancer in cGAS-Deficient Mice Partly through Dectin-1-Manipulated Macrophage Cell Energy
Source: Int J Mol Sci. 2022 Sep 19;23(18):10951. doi: 10.3390/ijms231810951 (PMC9505986; doi:10.3390/ijms231810951)
Supplement: Supplementary file 1 [file ijms-23-10951-s001.zip]

Archive with 1 entries (1 files):
- ijms-1897051-supplementary.pdf
